# Supplementary material for: Psechrus kunmingensis: description of male and supplementary description of female, with discussion on intraspecific variation (Araneae, Psechridae, Psechrus)
Source: Zookeys. 2012 Nov 7;(238):87–99. doi: 10.3897/zookeys.238.3388 (PMC3496947; doi:10.3897/zookeys.238.3388)
Supplement: XML Treatment for Psechrus kunmingensis [file zookeys.238.3388-treatment1.xml]

<!DOCTYPE tp:taxon-treatment
  PUBLIC "-//TaxonX//DTD Taxonomic Treatment Publishing DTD v0 20100105//EN" "tax-treatment-NSO.dtd">
<tp:taxon-treatment xmlns:tp="http://www.plazi.org/taxpub"><tp:treatment-meta><mixed-citation publication-type="journal"><person-group><name><surname>Feng</surname><given-names>Ping</given-names></name><name><surname>Ma</surname><given-names>Yan Yan</given-names></name><name><surname>Yang</surname><given-names>Zi Zhong</given-names></name></person-group><article-title>
                    <italic>Psechrus kunmingensis</italic>: description of male and supplementary description of female, with discussion on intraspecific variation (Araneae, Psechridae, 
                    <italic>Psechrus</italic>)
                </article-title><source>Zookeys</source><day>7</day><month>11</month><year>2012</year><volume>2012</volume><issue>238</issue><fpage>87</fpage><lpage>99</lpage><pub-id pub-id-type="doi">10.3897/zookeys.238.3388</pub-id></mixed-citation></tp:treatment-meta><tp:nomenclature><tp:taxon-name>
                        <tp:taxon-name-part taxon-name-part-type="genus">Psechrus</tp:taxon-name-part>
                        <tp:taxon-name-part taxon-name-part-type="species">kunmingensis</tp:taxon-name-part>
                    <object-id xmlns:xlink="http://www.w3.org/1999/xlink" xlink:type="simple">http://species-id.net/wiki/Psechrus_kunmingensis</object-id>
								</tp:taxon-name><tp:taxon-authority>Yin, Wang &amp; Zhang, 1985</tp:taxon-authority><xref ref-type="fig" rid="F1">Figs 1</xref><xref ref-type="fig" rid="F2"/><xref ref-type="fig" rid="F3"/><xref ref-type="fig" rid="F4"/><xref ref-type="fig" rid="F5"/><xref ref-type="fig" rid="F6">–24</xref><tp:nomenclature-citation-list><tp:nomenclature-citation><tp:taxon-name>Psechrus kunmingensis</tp:taxon-name><comment> Yin, Wang &amp; Zhang 1985: 25, Fig. 5A–D (Description and illustration of female).</comment></tp:nomenclature-citation><tp:nomenclature-citation><tp:taxon-name>Psechrus kunmingensis</tp:taxon-name><comment> Song, Zhu &amp; Chen 1999: 397, Fig. 232C–D, O–P (Illustration of male and female).</comment></tp:nomenclature-citation><tp:nomenclature-citation><tp:taxon-name>Psechrus kunmingensis</tp:taxon-name><comment> Wang &amp; Yin 2001: 334, Figs 9–10 (Description and illustration of female).</comment></tp:nomenclature-citation></tp:nomenclature-citation-list></tp:nomenclature><tp:treatment-sec sec-type="Material examined"><title>Material examined.</title><p>China, Yunnan Province:Xi Shan, Kunming, 2260m, <named-content xmlns:xlink="http://www.w3.org/1999/xlink" content-type="dwc:verbatimCoordinates" xlink:type="simple">24°57'24.3"N, 102°37'43.7"E</named-content>: 4 ♂ (KM01-04), 6 ♀ (KM05-10), 27-IV-2004, Zi Zhong Yang leg.; 5 ♀ (KM11-15), 27-IV-2004, Zhi Sheng Zhang leg.; 1 ♂ (KM18), 5 ♀ (KM16-17, KM19-21), 2 subadults (KM22, KM25), 12 juveniles (KM23-24, KM26-35), 20-IV-2011, Ping Feng and Yan Yan Ma leg.; 1 ♀ (KM36), 07-IX-2011, Zi Zhong Yang leg.; 1 ♂ (KM38), <!--PageBreak--><!--PageBreak-->1 ♀ (KM37), 04-V-2011, Zong Xu Li leg.. Maguohe township (by the 101 provincial road), Malong county, Qujing, 1880m, <named-content xmlns:xlink="http://www.w3.org/1999/xlink" content-type="dwc:verbatimCoordinates" xlink:type="simple">25°27'50.7"N, 103°22'42.8"E</named-content>, 3 ♀ (ML01-03), 18-VII-2012, Ping Feng and Ting Bang Yang leg.. Dong Shan, Xuanwei, Qujing, ca 2150m, <named-content xmlns:xlink="http://www.w3.org/1999/xlink" content-type="dwc:verbatimCoordinates" xlink:type="simple">26°12'42.0"N, 104°08'15.6"E</named-content>, 10 ♀ (XW01-10), 7 juveniles (XW11-17), 17-VII-2012, Ping Feng, Yan Yan Ma and Ting Bang Yang leg.. Yongfeng town, Zhaotong, ca 1930m, <named-content xmlns:xlink="http://www.w3.org/1999/xlink" content-type="dwc:verbatimCoordinates" xlink:type="simple">27°14'55.6"N, 103°40'10.6"E</named-content>, 1 ♀ (ZT01), 23-VII-2004, Zi Zhong Yang leg.. Fenghuang Shan, Zhaotong, 1970m, <named-content xmlns:xlink="http://www.w3.org/1999/xlink" content-type="dwc:verbatimCoordinates" xlink:type="simple">27°18'30.0"N, 103°42'16.7"E</named-content>, 4 ♀ (ZT02-05), 14-VII-2012, Ping Feng and Yan Yan Ma leg.. Huaning county, Yuxi, ca 1660m, <named-content xmlns:xlink="http://www.w3.org/1999/xlink" content-type="dwc:verbatimCoordinates" xlink:type="simple">24°10'59.3"N, 102°56'45.2"E</named-content>, 1 ♀ (HN01), 09-VIII-2002, Jin Yin Lu leg.. Mopan Shan, Xinping county, Yuxi, ca 1630m, <named-content xmlns:xlink="http://www.w3.org/1999/xlink" content-type="dwc:verbatimCoordinates" xlink:type="simple">24°01'21.3"N, 101°58'15.7"E</named-content>, 2 ♀ (XP01-02), 05-V-2012, Zi Zhong Yang leg.. Lukou village (by the 204 provincial road), Luxi county, Honghe Autonomous Prefecture, 1600m, <named-content xmlns:xlink="http://www.w3.org/1999/xlink" content-type="dwc:verbatimCoordinates" xlink:type="simple">24°28'30.2"N, 103°32'35.7"E</named-content>, 3 ♀ (LX01-03), 1 juvenile (LX04), 27-VII-2012, Ping Feng and Ting Bang Yang leg.. Kaiyuan (by the 323 national road), Honghe Autonomous Prefecture, 1980m, 23°43'27.7"N<!--PageBreak-->, 103°23'05.9"E, 5 ♀ (KY01-05), 1 juvenile (KY06), 26-VII-2012, Ping Feng and Yan Yan Ma leg.. Baila Shan, Luoping conty, Qujing, 1710m, <named-content xmlns:xlink="http://www.w3.org/1999/xlink" content-type="dwc:verbatimCoordinates" xlink:type="simple">24°52'20.1"N, 104°15'37.2"E</named-content>, 1 ♀ (LP01), 19-VII-2012, Ping Feng and Yan Yan Ma leg.. Guizhou Province: Weining county (by the 326 national road), Bijie, 2330m, <named-content xmlns:xlink="http://www.w3.org/1999/xlink" content-type="dwc:verbatimCoordinates" xlink:type="simple">26°51'44.0"N, 104°18'15.2"E</named-content>, 1 ♀ (WN01), 15-VII-2012, Ping Feng, Yan Yan Ma and Ting Bang Yang leg.</p></tp:treatment-sec><tp:treatment-sec sec-type="Type records"><title>Type records.</title><p>Kunming, Yunnan Province, China, 1 ♀ holotype, 5-IV-1979, Jia Fu Wang leg.; 3 ♀ paratypes, VII-1983, Ming Yao Liu leg.; 4 ♀, 21-VII-1981, Jia Fu Wang leg.</p></tp:treatment-sec><tp:treatment-sec sec-type="Diagnosis"><title>Diagnosis.</title><p>Maleresembles <italic><tp:taxon-name>Psechrus sinensis</tp:taxon-name></italic> Berland &amp; Berland, 1914 (Wang &amp; Yin 2001: 338, Figs 25–26), <italic><tp:taxon-name>Psechrus tingpingensis</tp:taxon-name></italic> Yin, Wang &amp; Zhang, 1985 (Wang &amp; Yin 2001: 340, Figs 31–33) and <italic><tp:taxon-name>Psechrus triangulus</tp:taxon-name></italic> Yang et al., 2003 (Yang et al. 2003: 45, Figs D-F) by having an embolic basal apophysis (<xref ref-type="fig" rid="F1">Figs 1–3</xref>) and a rounded bulge with dense patch of hairs on the ventral palpal femur (<xref ref-type="fig" rid="F1">Fig. 7</xref>); distinguished from these species by: 1) embolic basal apophysis long and distally bifurcated (<xref ref-type="fig" rid="F1">Figs 1–3</xref>, <xref ref-type="fig" rid="F3">17–19</xref>); 2) much longer embolus (almost as long as the width of the tegulum) (<xref ref-type="fig" rid="F1">Figs 2</xref>, <xref ref-type="fig" rid="F3">17</xref>); 3) distal section of embolus directed retrolaterally. Female copulatory organs similar to <italic><tp:taxon-name>Psechrus sinensis</tp:taxon-name></italic> (Wang &amp; Yin 2001: 338, Fig. 28) and <italic><tp:taxon-name>Psechrus jinggangensis</tp:taxon-name></italic> Wang &amp; Yin, 2001 (Wang &amp; Yin 2001: 335, Fig. 12) by having coiled copulatory ducts; distinguished from these species by the posteriorly and laterally lobed epigynal median septum, which interlocks with lateral lobe, and folds inward; the spermathecal heads arise anteriorly at spermathecae (<xref ref-type="fig" rid="F2">Figs 11</xref>, <xref ref-type="fig" rid="F5">24a</xref>, <xref ref-type="fig" rid="F6">24b</xref>).</p><fig id="F1" position="float" orientation="portrait"><label>Figures 1–9.</label><caption><p><italic><tp:taxon-name>Psechrus kunmingensis</tp:taxon-name></italic> Yin, Wang &amp; Zhang, 1985. Male (KM18). <bold>1–3</bold> left palp (<bold>1, 2</bold> ventral <bold>3</bold> prolateral) <bold>4</bold> habitus, dorsal <bold>5</bold> left patella, retrolateral <bold>6</bold> eyes arrangement, dorsal <bold>7</bold> left femur , prolateral <bold>8</bold> left chelicera, retrolateral <bold>9</bold> left coxa I ventral. Arrow indicates a broad apophysis at embolic base. <bold>C</bold> conductor <bold>CB</bold> cymbium <bold>E</bold> embolus <bold>EA</bold> embolic apophysis (Scale bar 0.5mm).</p></caption><graphic xmlns:xlink="http://www.w3.org/1999/xlink" xlink:href="ZooKeys-238-087-g001.jpg" position="float" orientation="portrait" xlink:type="simple"/></fig><fig id="F2" position="float" orientation="portrait"><label>Figures 10–16.</label><caption><p><italic><tp:taxon-name>Psechrus kunmingensis</tp:taxon-name></italic> Yin, Wang &amp; Zhang, 1985. Female (KM37). <bold>10</bold> epigyne, ventral <bold>11</bold> vulva, dorsal <bold>12–13</bold> habitus (<bold>12</bold> ventral <bold>13</bold> dorsal,) <bold>14</bold> eyes arrangement, dorsal <bold>15</bold> left patella, retrolateral <bold>16</bold> left chelicera, ventral. <bold>CD</bold> copulatory duct <bold>CO</bold> copulatory opening <bold>FD</bold> fertilisation duct <bold>MS</bold> median septum <bold>SB</bold> spermathecal base <bold>SH</bold> spermathecal head (Scale bar 0.5mm).</p></caption><graphic xmlns:xlink="http://www.w3.org/1999/xlink" xlink:href="ZooKeys-238-087-g002.jpg" position="float" orientation="portrait" xlink:type="simple"/></fig><fig id="F3" position="float" orientation="portrait"><label>Figures 17–22.</label><caption><p><italic><tp:taxon-name>Psechrus kunmingensis</tp:taxon-name></italic> Yin, Wang &amp; Zhang, 1985. Copulatory organs. <bold>17–19</bold> male palp (<bold>17</bold> ventral <bold>18</bold> prolateral <bold>19</bold> retrolateral) <bold>20–22</bold> female copulatory organ (<bold>20</bold> epigyne, ventral <bold>21</bold> vulva, dorsal <bold>22</bold> Schematic course of internal duct system). Arrow in Fig. 18 and the lower one in Fig. 19 indicate the broad apophysis at embolic base; the upper arrow in Fig. 19 indicate the triangular apophysis besides embolus. <bold>C</bold> conductor <bold>CB</bold> cymbium <bold>E</bold> embolus <bold>EA</bold> embolic apophysis <bold>CD</bold> copulatory duct <bold>CO</bold> copulatory opening <bold>FD</bold> fertilisation duct <bold>MS</bold> median septum <bold>SB</bold> spermathecal base <bold>SG</bold> muscle sigilla <bold>SH</bold> spermathecal head <bold>SO</bold> slit sense organ (Scale bar 0.5mm).</p></caption><graphic xmlns:xlink="http://www.w3.org/1999/xlink" xlink:href="ZooKeys-238-087-g003.jpg" position="float" orientation="portrait" xlink:type="simple"/></fig></tp:treatment-sec><tp:treatment-sec sec-type="Description"><title>Description.</title><p>Males (KM38 first, KM03 in parentheses): Body length 18.21 (15.05). Prosoma length 7.53 (6.46), prosoma width 5.89 (4.56), opisthosoma length 11.18 (7.37), opisthosoma width 5.08(2.93). Eyes diameter: AME 0.32 (0.34), ALE 0.39 (0.37), PME 0.35(0.37), PLE 0.43 (0.42). Distance between eyes: AME-AME 0.23 (0.18), AME-ALE 0.14 (0.08), ALE-PLE 0.53 (0.44), PME-PME 0.23 (0.25), PME-PLE 0.38(0.33), AME-PME 0.57 (0.56). Clypeus height at AME 0.85 (0.76), clypeus height at ALE 0.80 (0.69).</p><p>Carapace brown, with a gray band at central part and white hair along the margin (<xref ref-type="fig" rid="F1">Fig. 4</xref>). Cervical groove and fovea with dark stripe (<xref ref-type="fig" rid="F1">Fig. 4</xref>). Eight eyes arranged in two recurved rows, eye region with long white hairs (<xref ref-type="fig" rid="F1">Fig. 6</xref>). Sternum light brown, with an inverted triangle dark mark and long hairs. Labium deep reddish brown; gnathocoxae brown. Chelicerae yellow at basal part, and reddish brown at terminal<!--PageBreak--> part, with 3 promarginal, 5 retromarginal teeth, and 3 denticles (<xref ref-type="fig" rid="F1">Fig. 8</xref>). Legs yellow to reddish brown; Coxae and trochanteri of the first walking legs with short macrosetae in a distal row each (<xref ref-type="fig" rid="F1">Fig. 9</xref>). Patellae of legs with a slit at retrolateral side (<xref ref-type="fig" rid="F1">Fig. 5</xref>). Dorsal opisthosoma dark gray, with a pair of longitudinal black patches at lateral side, and pairs of white radiative patches. Ventral opisthosoma with a white band, from pedicel to cribellum.</p><p><!--PageBreak-->Male palp: distal 1/3 part of dorsal palpal CB with dense scopula. Embolic base with a long and distally bifurcated apophysis (<xref ref-type="fig" rid="F1">Figs 1–3</xref>, <xref ref-type="fig" rid="F3">17–19</xref>); conductor close to embolus, almost joined together along their entire lengths. In retrolateral view, there is a small triangular apophysis (as indicated by arrows) beside the embolus (<xref ref-type="fig" rid="F3">Figs 19</xref>, <xref ref-type="fig" rid="F4">23</xref>); Tegulum with a broad apophysis (as indicated by arrows) under embolic base (<xref ref-type="fig" rid="F1">Figs 3</xref>, <xref ref-type="fig" rid="F3">18–19</xref>). Sperm duct visible through tegulum, follows slightly meandering path ve<!--PageBreak-->ntrally (<xref ref-type="fig" rid="F1">Figs 1, 2</xref>, <xref ref-type="fig" rid="F3">17</xref>). Palpal tibia very short, with dense patch of hairs at retrolateral side (<xref ref-type="fig" rid="F1">Fig. 1</xref>); palpal femur with a rounded bulge and dense patch of hairs (<xref ref-type="fig" rid="F1">Fig. 7</xref>).</p><fig id="F4" position="float" orientation="portrait"><label>Figure 23.</label><caption><p><italic><tp:taxon-name>Psechrus kunmingensis</tp:taxon-name></italic> Yin, Wang &amp; Zhang, 1985. Intraspecific variation of male palp, retrolateral. Arrows indicate the triangular apophysis besides embolus (Scale bar 0.5mm).</p></caption><graphic xmlns:xlink="http://www.w3.org/1999/xlink" xlink:href="ZooKeys-238-087-g004.jpg" position="float" orientation="portrait" xlink:type="simple"/></fig><p>Spination of palp and legs as shown in <xref ref-type="table" rid="T1">Table 1</xref>; Measurements of the palp and legs as shown in <xref ref-type="table" rid="T2">Table 2</xref>. KM38 first, KM03 in parentheses. Leg formula: 1423.</p><table-wrap id="T1" position="float" orientation="portrait"><label>Table 1.</label><caption><p>Spination of palp and legs of <italic><tp:taxon-name>Psechrus kunmingensis</tp:taxon-name></italic> Yin, Wang &amp; Zhang, 1985&lt;br/&gt; </p></caption><table><tbody><tr><td rowspan="1" colspan="1"><bold>Male</bold></td><td rowspan="1" colspan="1"><bold>Femur</bold></td><td rowspan="1" colspan="1"><bold>Patella</bold></td><td rowspan="1" colspan="1"><bold>Tibia</bold></td><td rowspan="1" colspan="1"><bold>Metatarsus</bold></td></tr><tr><td rowspan="1" colspan="1">Palp</td><td rowspan="1" colspan="1">131</td><td rowspan="1" colspan="1">000</td><td rowspan="1" colspan="1">000</td><td rowspan="1" colspan="1">–</td></tr><tr><td rowspan="1" colspan="1">I</td><td rowspan="1" colspan="1">625</td><td rowspan="1" colspan="1">000</td><td rowspan="1" colspan="1">3038</td><td rowspan="1" colspan="1">4041</td></tr><tr><td rowspan="1" colspan="1">II</td><td rowspan="1" colspan="1">526</td><td rowspan="1" colspan="1">000</td><td rowspan="1" colspan="1">3036</td><td rowspan="1" colspan="1">3035</td></tr><tr><td rowspan="1" colspan="1">III</td><td rowspan="1" colspan="1">536</td><td rowspan="1" colspan="1">000</td><td rowspan="1" colspan="1">2033</td><td rowspan="1" colspan="1">3035</td></tr><tr><td rowspan="1" colspan="1">IV</td><td rowspan="1" colspan="1">435</td><td rowspan="1" colspan="1">000</td><td rowspan="1" colspan="1">3024</td><td rowspan="1" colspan="1">3035</td></tr><tr><td rowspan="1" colspan="1"><bold>Female</bold></td><td rowspan="1" colspan="1"><bold>Femur</bold></td><td rowspan="1" colspan="1"><bold>Patella</bold></td><td rowspan="1" colspan="1"><bold>Tibia</bold></td><td rowspan="1" colspan="1"><bold>Metatarsus</bold></td></tr><tr><td rowspan="1" colspan="1">Palp</td><td rowspan="1" colspan="1">131</td><td rowspan="1" colspan="1">020(010 right)</td><td rowspan="1" colspan="1">012</td><td rowspan="1" colspan="1">2031</td></tr><tr><td rowspan="1" colspan="1">I</td><td rowspan="1" colspan="1">525</td><td rowspan="1" colspan="1">000</td><td rowspan="1" colspan="1">3037</td><td rowspan="1" colspan="1">2025</td></tr><tr><td rowspan="1" colspan="1">II</td><td rowspan="1" colspan="1">525</td><td rowspan="1" colspan="1">000</td><td rowspan="1" colspan="1">3036</td><td rowspan="1" colspan="1">2025</td></tr><tr><td rowspan="1" colspan="1">III</td><td rowspan="1" colspan="1">425</td><td rowspan="1" colspan="1">000</td><td rowspan="1" colspan="1">2034</td><td rowspan="1" colspan="1">3035</td></tr><tr><td rowspan="1" colspan="1">IV</td><td rowspan="1" colspan="1">543</td><td rowspan="1" colspan="1">000</td><td rowspan="1" colspan="1">2034</td><td rowspan="1" colspan="1">3045</td></tr></tbody></table></table-wrap><table-wrap id="T2" position="float" orientation="portrait"><label>Table 2.</label><caption><p>Measurements of palp and legs of <italic><tp:taxon-name>Psechrus kunmingensis</tp:taxon-name></italic> Yin, Wang &amp; Zhang, 19850&lt;br/&gt; </p></caption><table><tbody><tr><td rowspan="1" colspan="1"><bold>Male</bold></td><td rowspan="1" colspan="1"><bold>Femur</bold></td><td rowspan="1" colspan="1"><bold>Patella</bold></td><td rowspan="1" colspan="1"><bold>Tibia</bold></td><td rowspan="1" colspan="1"><bold>Metatarsus</bold></td><td rowspan="1" colspan="1"><bold>Tarsus</bold></td><td rowspan="1" colspan="1"><bold>Total</bold></td></tr><tr><td rowspan="1" colspan="1">Palp</td><td rowspan="1" colspan="1">2.94(2.81)</td><td rowspan="1" colspan="1">1.24(1.06)</td><td rowspan="1" colspan="1">1.08(0.96)</td><td rowspan="1" colspan="1">–</td><td rowspan="1" colspan="1">3.55(3.00)</td><td rowspan="1" colspan="1">8.81(7.83)</td></tr><tr><td rowspan="1" colspan="1">I</td><td rowspan="1" colspan="1">14.04(11.99)</td><td rowspan="1" colspan="1">3.70(3.00)</td><td rowspan="1" colspan="1">17.36(14.12)</td><td rowspan="1" colspan="1">16.18(13.07)</td><td rowspan="1" colspan="1">6.83(5.83)</td><td rowspan="1" colspan="1">58.11(48.01)</td></tr><tr><td rowspan="1" colspan="1">II</td><td rowspan="1" colspan="1">12.50(10.42)</td><td rowspan="1" colspan="1">3.21(2.76)</td><td rowspan="1" colspan="1">12.97(10.71)</td><td rowspan="1" colspan="1">12.58(10.33)</td><td rowspan="1" colspan="1">5.09(4.69)</td><td rowspan="1" colspan="1">46.35(38.91)</td></tr><tr><td rowspan="1" colspan="1">III</td><td rowspan="1" colspan="1">9.13(7.69)</td><td rowspan="1" colspan="1">2.72(2.25)</td><td rowspan="1" colspan="1">7.89(6.55)</td><td rowspan="1" colspan="1">8.55(7.13)</td><td rowspan="1" colspan="1">3.75(3.43)</td><td rowspan="1" colspan="1">32.04(27.05)</td></tr><tr><td rowspan="1" colspan="1">IV</td><td rowspan="1" colspan="1">12.80(10.27)</td><td rowspan="1" colspan="1">3.10(2.33)</td><td rowspan="1" colspan="1">12.98(10.30)</td><td rowspan="1" colspan="1">13.14(10.95)</td><td rowspan="1" colspan="1">5.60(5.30)</td><td rowspan="1" colspan="1">47.62(39.15)</td></tr><tr><td rowspan="1" colspan="1"><bold>Female</bold></td><td rowspan="1" colspan="1"><bold>Femur</bold></td><td rowspan="1" colspan="1"><bold>Patella</bold></td><td rowspan="1" colspan="1"><bold>Tibia</bold></td><td rowspan="1" colspan="1"><bold>Metatarsus</bold></td><td rowspan="1" colspan="1"><bold>Tarsus</bold></td><td rowspan="1" colspan="1"><bold>Total</bold></td></tr><tr><td rowspan="1" colspan="1">Palp</td><td rowspan="1" colspan="1">2.74 (2.74–3.38)</td><td rowspan="1" colspan="1">1.18 (1.05–1.61)</td><td rowspan="1" colspan="1">1.32 (1.45–1.61)</td><td rowspan="1" colspan="1">–</td><td rowspan="1" colspan="1">2.29 (2.29–3.30)</td><td rowspan="1" colspan="1">7.53 (7.53–9.90)</td></tr><tr><td rowspan="1" colspan="1">I</td><td rowspan="1" colspan="1">10.11 (9.98–10.17)</td><td rowspan="1" colspan="1">3.27 (2.85–3.27)</td><td rowspan="1" colspan="1">11.52 (10.24–11.52)</td><td rowspan="1" colspan="1">9.41 (8.84–9.41)</td><td rowspan="1" colspan="1">5.11 (4.26–5.11)</td><td rowspan="1" colspan="1">39.42 (37.96–36.45)</td></tr><tr><td rowspan="1" colspan="1">II</td><td rowspan="1" colspan="1">8.31 (8.31–11.93)</td><td rowspan="1" colspan="1">2.78 (2.43–3.40)</td><td rowspan="1" colspan="1">9.06 (8.40–13.27)</td><td rowspan="1" colspan="1">7.61 (7.28–11.09)</td><td rowspan="1" colspan="1">4.23 (3.89–5.82)</td><td rowspan="1" colspan="1">31.99 (30.79–45.51)</td></tr><tr><td rowspan="1" colspan="1">III</td><td rowspan="1" colspan="1">6.94 (6.66–7.55)</td><td rowspan="1" colspan="1">2.28 (2.05–2.42)</td><td rowspan="1" colspan="1">5.93 (5.34–6.36)</td><td rowspan="1" colspan="1">5.33 (5.04–6.16)</td><td rowspan="1" colspan="1">3.33 (2.90–3.47)</td><td rowspan="1" colspan="1">23.81 (21.99–25.96)</td></tr><tr><td rowspan="1" colspan="1">IV</td><td rowspan="1" colspan="1">9.36 (8.91–10.57)</td><td rowspan="1" colspan="1">2.53 (2.08–2.90)</td><td rowspan="1" colspan="1">8.95 (8.28–9.50)</td><td rowspan="1" colspan="1">8.02 (7.84–8.81)</td><td rowspan="1" colspan="1">4.38 (4.15–4.38)</td><td rowspan="1" colspan="1">33.24 (31.26–36.07)</td></tr></tbody></table></table-wrap><p>Females (KM37 first, together with those of others [KM05, KM06, KY02 and ZT04] given as ranges in parentheses): Body length 16.75 (14.17–20.30). Prosoma length 7.09 (5.15–7.50), prosoma width 5.07 (4.26–4.83), opisthosoma length 9.90 (8.52–13.46), opisthosoma width 5.08 (4.19–7.75). Eyes diameter: AME 0.33 (0.30–0.33), ALE 0.36 (0.44–0.47), PME 0.39(0.38-o.44), PLE 0.43 (0.41–0.47). Distance between eyes: AME-AME 0.20 (0.18–0.16), AME-ALE 0.11 (0.07–0.13), ALE-PLE 0.59 (0.42–0.55), PME-PME 0.29 (0.24–0.27), PME-PLE 0.34 (0.35–0.37), AME-PME 0.64 (0.55–0.53). Clypeus height at AME 0.75 (0.72–0.83), clypeus height at ALE 0.72 (0.71–0.81).</p><p>Coloration (<xref ref-type="fig" rid="F2">Figs 12–13</xref>) as in male only generally darker; other characters as in male except as noted. Chelicerae with 3 promarginal, 5 retromarginal teeth, and 4 denticles (<xref ref-type="fig" rid="F2">Fig. 16</xref>). Patellae of legs with a slit at retrolateral side (<xref ref-type="fig" rid="F2">Fig. 15</xref>).</p><p>Female copulatory organ: the SO and SG are outside the epigynal field (the SO are anterior and lateral to the epigyne, while the SG are right anterior to the epigyne); the MS lobed at the posterior and lateral edges; there are many wrinkles at the epigyne, especially at the anterior part (<xref ref-type="fig" rid="F3">Fig. 20</xref>); the shadow of the round spermathecae is evidently visible through the ventral view of epigyne (<xref ref-type="fig" rid="F2">Fig. 10</xref>). Copulatory ducts coiled; the spermathecae is mostly covered by folds of LL and MS; the spermathecal heads arise anteriorly at spermathecae (<xref ref-type="fig" rid="F2">Figs 11, 21</xref>). The incision at posterior margin of MS, shape of lobes of MS, the length of CD and shape of SH vary a lot (<xref ref-type="fig" rid="F5">Fig. 24a</xref><xref ref-type="fig" rid="F6">, b</xref>); schematic course of internal duct system shown in <xref ref-type="fig" rid="F3">Fig. 22</xref>.</p><fig id="F5" position="float" orientation="portrait"><label>Figure 24a.</label><caption><p><italic><tp:taxon-name>Psechrus kunmingensis</tp:taxon-name></italic> Yin, Wang &amp; Zhang, 1985. Intraspecific variation of female copulatory organ (left row, epigyne, ventral; right row, vulva, dorsal). (Scale bar, 0.5mm).</p></caption><graphic xmlns:xlink="http://www.w3.org/1999/xlink" xlink:href="ZooKeys-238-087-g005.jpg" position="float" orientation="portrait" xlink:type="simple"/></fig><fig id="F6" position="float" orientation="portrait"><label>Figure 24b.</label><caption><p><italic><tp:taxon-name>Psechrus kunmingensis</tp:taxon-name></italic> Yin, Wang &amp; Zhang, 1985. Intraspecific variation of female copulatory organ (left row, epigyne, ventral; right row, vulva, dorsal). (Scale bar, 0.5mm).</p></caption><graphic xmlns:xlink="http://www.w3.org/1999/xlink" xlink:href="ZooKeys-238-087-g006.jpg" position="float" orientation="portrait" xlink:type="simple"/></fig><p>Note. Illustrations given in previous publications about <italic><tp:taxon-name>Psechrus kunmingensis</tp:taxon-name></italic> were wrong with the arising position of the spermathecal heads or the position of the spermathecae. <xref ref-type="bibr" rid="B9">Yin et al. (1985</xref>, 25, Fig. 5A–D) and Song and Chen (1999, 397 Fig. 232 C–D) were almost the same. They mis-illustrated the spermathecal heads arise posteriorly. The spermathecae are at lateral vulva not medial vulva as shown by <xref ref-type="bibr" rid="B8">Wang and Yin (2001</xref>, 334, Figs 9–10).</p><p>Spination of palp and legs as shown in <xref ref-type="table" rid="T1">Table 1</xref>; Measurements of the palp and legs as shown in <xref ref-type="table" rid="T2">Table 2</xref>. KM37 first, those of others given as ranges in parentheses. Leg formula: 1423.</p></tp:treatment-sec><tp:treatment-sec sec-type="Intraspecific variation"><title>Intraspecific variation.</title><p>All 6 examined males were collected from the type locality. The distal fork of EA is relatively variable (<xref ref-type="fig" rid="F4">Fig. 23</xref>): one male (KM18) with 2 short and tiny apophysis, some with relatively strong and blunt forks (KM01, KM04 and KM38), while others exhibit slender and sharp forks with the ventral one curved distally (KM02 and KM03).</p><p>All examined adult females vary in many aspects (<xref ref-type="fig" rid="F2">Figs 10–11</xref>, <xref ref-type="fig" rid="F5">24a</xref>, <xref ref-type="fig" rid="F6">24b</xref>): 1) the number of SO varies from five (KM05, ZT01, HN01 and WN01) to seven (KM37 and KM36); 2) incision at posterior margin of MS is less distinct in some individuals (XW06, WN01, LX03 and KY02), but others are evident and symmetrical (KM37, <!--PageBreak-->HN01 and ZT04); The epigyne of female specimens collected from Zhaotong (the northernmost locality) to Kaiyuan (the southernmost localiy) show disciplinary changes: the lateral bulges of MS range from very sharp (ZT04) to really broadly rounded (KY02); the CD vary from broad and distinctly visible (KM37, HN01, LX03 and KY02 ) to almost invisible (WN01 and ZT04); almost the whole spermathecae are covered (KM37, XW06, ZT04) to more than half part spermathecae are exposed (HN01, LX03 and KY02); 6) spermathecal heads show huge variation in shape and length, and among the dissected vulvae, no two are exactly the same, even opposing sides of the same individual.</p></tp:treatment-sec><tp:treatment-sec sec-type="Distribution"><title>Distribution.</title><p>CHINA: Yunnan Province (Kunming, Qujing, Zhaotong, Yuxi, Honghe), Guizhou Province (Bijie), see <xref ref-type="fig" rid="F7">Fig. 25</xref>.<!--PageBreak--></p><fig id="F7" position="float" orientation="portrait"><label>Figure 25.</label><caption><p>Known collecting localities of <italic><tp:taxon-name>Psechrus kunmingensis</tp:taxon-name></italic> Yin, Wang &amp; Zhang, 1985. The labels near the dots indicate the specimens those shown in the above figure plates.</p></caption><graphic xmlns:xlink="http://www.w3.org/1999/xlink" xlink:href="ZooKeys-238-087-g007.jpg" position="float" orientation="portrait" xlink:type="simple"/></fig></tp:treatment-sec><ref-list><ref id="B9"><mixed-citation xmlns:xlink="http://www.w3.org/1999/xlink" xlink:type="simple"><person-group><name name-style="western"><surname>Yin</surname><given-names>CM</given-names></name><name name-style="western"><surname>Wang</surname><given-names>JF</given-names></name><name name-style="western"><surname>Zhang</surname><given-names>YJ</given-names></name></person-group> (<year>1985</year>)<source> Study on the spider genera <italic>Psechrus</italic> from China. Journal of Hunan Normal University (Natural Science Edition) (1): 19–27.</source></mixed-citation></ref><ref id="B8"><mixed-citation xmlns:xlink="http://www.w3.org/1999/xlink" xlink:type="simple"><person-group><name name-style="western"><surname>Wang</surname><given-names>XP</given-names></name><name name-style="western"><surname>Yin</surname><given-names>CM</given-names></name></person-group> (<year>2001</year>)<article-title> A review of the Chinese Psechridae (Araneae).</article-title><source>The Jouranl of Arachnology </source><volume>29</volume>: <fpage>330</fpage>-<lpage>344</lpage>. doi: <ext-link ext-link-type="uri" xlink:href="http://dx.doi.org/10.1636/0161-8202(2001)029[0330:AROTCP]2.0.CO;2" xlink:type="simple">10.1636/0161-8202(2001)029[0330:AROTCP]2.0.CO;2</ext-link></mixed-citation></ref></ref-list></tp:taxon-treatment>
